# Supplementary material for: Short-Term Impact of Oxytetracycline Administration on the Fecal Microbiome, Resistome and Virulome of Grazing Cattle
Source: Antibiotics (Basel). 2023 Feb 25;12(3):470. doi: 10.3390/antibiotics12030470 (PMC10044027; doi:10.3390/antibiotics12030470)
Supplement: Supplementary file 1 [file antibiotics-12-00470-s001.zip › Table S1.xlsx]

## Sheet: Hoja1
Table S1. Description of antibiotic resistance genes detected after mapping assembled metagenomes to the CARD database
Reference sequence	Gene	Family	Class	Mecanism
gb|CAA79727.1|ARO:3000191|tetQ	tetQ	tetracycline-resistant ribosomal protection protein	tetracycline antibiotic	antibiotic target protection
gb|AAY32951.1|ARO:3002837|lnuC	lnuC	lincosamide nucleotidyltransferase (LNU)	lincosamide antibiotic	antibiotic inactivation
gb|AAL73129.1|ARO:3000616|mel	mel	ABC-F ATP-binding cassette ribosomal protection protein	lincosamide antibiotic;macrolide antibiotic;oxazolidinone antibiotic;phenicol antibiotic;pleuromutilin antibiotic;streptogramin antibiotic;tetracycline antibiotic	antibiotic target protection
gb|AMP42147.1|ARO:3004442|tet(W/N/W)	tet(W/N/W)	tetracycline-resistant ribosomal protection protein	tetracycline antibiotic	antibiotic target protection
gb|AAA23033.2|ARO:3000190|tetO	tetO	tetracycline-resistant ribosomal protection protein	tetracycline antibiotic	antibiotic target protection
gb|AAC77110.1|ARO:3004290|Escherichia	ampC	ampC-type beta-lactamase	cephalosporin;penam	antibiotic inactivation
gb|CAA10975.1|ARO:3000194|tetW	tetW	tetracycline-resistant ribosomal protection protein	tetracycline antibiotic	antibiotic target protection
gb|CAM12479.1|ARO:3000567|tet(40)	tet(40)	major facilitator superfamily (MFS) antibiotic efflux pump	tetracycline antibiotic	antibiotic efflux
gb|AAC76296.1|ARO:3000656|acrS	AcrS	resistance-nodulation-cell division (RND) antibiotic efflux pump	cephalosporin;cephamycin;fluoroquinolone antibiotic;glycylcycline;penam;phenicol antibiotic;rifamycin antibiotic;tetracycline antibiotic;triclosan	antibiotic efflux
gb|CBH51823.1|ARO:3000556|tet44	tet44	tetracycline-resistant ribosomal protection protein	tetracycline antibiotic	antibiotic target protection
gb|AAC76093.1|ARO:3002986|bacA	bacA	undecaprenyl pyrophosphate related proteins	peptide antibiotic	antibiotic target alteration
gb|CBJ02047.1|ARO:3004611|Escherichia	ampC1	ampC-type beta-lactamase	cephalosporin;penam	antibiotic inactivation
gb|BAE78082.1|ARO:3003550|mdtP	mdtP	major facilitator superfamily (MFS) antibiotic efflux pump	acridine dye;nucleoside antibiotic	antibiotic efflux
gb|BAE77781.1|ARO:3000795|mdtE	mdtE	resistance-nodulation-cell division (RND) antibiotic efflux pump	fluoroquinolone antibiotic;macrolide antibiotic;penam	antibiotic efflux
gb|BAA16547.1|ARO:3000027|emrA	emrA	major facilitator superfamily (MFS) antibiotic efflux pump	fluoroquinolone antibiotic	antibiotic efflux
gb|AAC75733.1|ARO:3000074|emrB	emrB	major facilitator superfamily (MFS) antibiotic efflux pump	fluoroquinolone antibiotic	antibiotic efflux
gb|AAC76539.1|ARO:3000796|mdtF	mdtF	resistance-nodulation-cell division (RND) antibiotic efflux pump	fluoroquinolone antibiotic;macrolide antibiotic;penam	antibiotic efflux
gb|AAC77293.1|ARO:3001214|mdtM	mdtM	major facilitator superfamily (MFS) antibiotic efflux pump	acridine dye;fluoroquinolone antibiotic;lincosamide antibiotic;nucleoside antibiotic;phenicol antibiotic	antibiotic efflux
gb|BAE78083.1|ARO:3003549|mdtO	mdtO	major facilitator superfamily (MFS) antibiotic efflux pump	acridine dye;nucleoside antibiotic	antibiotic efflux
gb|BAB38260.1|ARO:3000830|cpxA	cpxA	resistance-nodulation-cell division (RND) antibiotic efflux pump	aminocoumarin antibiotic;aminoglycoside antibiotic	antibiotic efflux
gb|BAE78116.1|ARO:3003576|eptA	eptA	phosphoethanolamine transferase	peptide antibiotic	antibiotic target alteration
gb|BAA15935.1|ARO:3000828|baeR	baeR	resistance-nodulation-cell division (RND) antibiotic efflux pump	aminocoumarin antibiotic;aminoglycoside antibiotic	antibiotic efflux
gb|BAA15221.2|ARO:3000263|marA	marA	General Bacterial Porin with reduced permeability to beta-lactams;resistance-nodulation-cell division (RND) antibiotic efflux pump	carbapenem;cephalosporin;cephamycin;fluoroquinolone antibiotic;glycylcycline;monobactam;penam;penem;phenicol antibiotic;rifamycin antibiotic;tetracycline antibiotic;triclosan	antibiotic efflux;reduced permeability to antibiotic
gb|ACH87088.1|ARO:3000196|tet32	tet32	tetracycline-resistant ribosomal protection protein	tetracycline antibiotic	antibiotic target protection
gb|AAD23513.1|ARO:3003002|CfxA2	CfxA2	CfxA beta-lactamase	cephamycin	antibiotic inactivation
