# Supplementary material for: Short-Term Impact of Oxytetracycline Administration on the Fecal Microbiome, Resistome and Virulome of Grazing Cattle
Source: Antibiotics (Basel). 2023 Feb 25;12(3):470. doi: 10.3390/antibiotics12030470 (PMC10044027; doi:10.3390/antibiotics12030470)
Supplement: Supplementary file 1 [file antibiotics-12-00470-s001.zip › Table S2.xlsx]

## Sheet: Hoja1
Figure 1. Description of virulence factors detected after mapping assembled metagenomes to the virulence factor database (VFDB)
Accessiom ID	Description	Virulence factor	Pathogen
VFG037993(gb|WP_000471755)	(fnlA) UDP-N-acetylglucosamine 4,6-dehydratase	Capsule (CVF775)]	Acinetobacter baumannii
VFG050194(gb|WP_000996524)	(galE3) UDP-glucose 4-epimerase	Polysaccharide capsule (CVF567)]	Bacillus cereus
VFG017988(gb|WP_002867009)	(C8J_1345) hypothetical protein	Capsule biosynthesis and transport (CVF393)]	Campylobacter jejuni
VFG041187(gb|WP_012849267)	(evpJ) type VI secretion system protein EvpJ	EVP (E. tarda virulent protein) (SS189)]	Edwardsiella tarda
VFG035190(gb|WP_000431645)	(EC55989_3334) chaperone clpB	SCI-I T6SS (CVF734)]	Escherichia coli
VFG040951(gb|WP_001115154)	(gspH) general secretion pathway protein H	gsp (SS206)]
VFG040950(gb|WP_000820125)	(gspI) general secretion pathway protein I	gsp (SS206)]
VFG043728(gb|AAC45444)	(cdt-IIIC) cytolethal distending toxin-IIIC	Ec-CDT-III (TX052)]
VFG043981(gb|CAA68592)	(CAA68592) colicin N	colicin N (TX384)]
VFG034628(gb|WP_000358667)	(cfaC) outer membrane fimbrial user protein	CFA/I fimbriae (CVF684)]	Escherichia coli O103:H2
VFG034554(gb|WP_000092559)	(eaeH) invasin	EaeH (CVF679)]
VFG045950(gb|WP_000360895)	(O3M_20925) major pilin subunit	Hemorrhagic E.coli pilus (HCP) (CVF825)]	Escherichia coli O104:H4
VFG035335(gb|WP_001390303)	(O3M_04340) UvrD/REP helicase	SCI-I T6SS (CVF734)]
VFG035844(gb|WP_000103248)	(aec15) VgrE protein	ACE T6SS (CVF736)]	Escherichia coli O111
VFG043733(gb|CAD48850)	(cdtB) cytolethal distending toxin B	CDT (VF0185)]	Escherichia coli O157
VFG002415(gb|WP_001131063)	(yagX/ecpC) E. coli common pilus usher EcpC	ECP (VF0404)]	Escherichia coli O157:H7
VFG043101(gb|WP_001087467)	(fliA) flagellar biosynthesis sigma factor	peritrichous flagella (AI140)]
VFG043100(gb|WP_001302103)	(fliZ) flagella biosynthesis protein FliZ	peritrichous flagella (AI140)]
VFG043544(gb|WP_000750416)	(Z1307) outer membrane protein A	OmpA (AI330)]
VFG043086(gb|WP_000067016)	(flhA) flagellar biosynthesis protein FlhA	peritrichous flagella (AI140)]
VFG035941(gb|WP_001033191)	(upaG/ehaG) adhesin	UpaG adhesin, trimeric AT (CVF740)]
VFG042799(gb|WP_001025202)	(hofB) hypothetical protein	Hemorrhagic Coli pili (HCP) (AI102)]
VFG045790(gb|WP_000833288)	(csgE) curli production assembly/transport component CsgE	Curli fibers (CVF822)]	Escherichia coli O25b:H4
VFG045791(gb|WP_000481500)	(csgD) putative 2-component transcriptional regulator for 2nd curli operon	Curli fibers (CVF822)]
VFG045794(gb|WP_000992818)	(csgC) putative curli production protein CsgC	Curli fibers (CVF822)]
VFG035993(gb|WP_000556455)	(ehaB) flagellin structural protein	EhaB, AIDA-I type (CVF744)]	Escherichia coli O55:H7
VFG033285(gb|WP_000120940)	(fimD) outer membrane usher protein, type 1 fimbrial synthesis	Type I fimbriae (CVF426)]	Escherichia coli O7:K1
VFG042593(gb|AAS99232)	(stgD) StgD	Stg fimbriae (AI047)]	Escherichia coli O78:K80:H9
VFG042592(gb|AAS99231)	(stgC) StgC	Stg fimbriae (AI047)]
VFG018211(gb|NP_414825)	(ecpC) predicted aromatic compound dioxygenase	E. coli common pilus (ECP) (CVF625)]	Escherichia coli str. K-12
VFG012312(gb|NP_418739)	(fimG) minor component of type 1 fimbriae	Type I fimbriae (CVF426)]
VFG046458(gb|WP_003024794)	(tufA) elongation factor Tu	EF-Tu (CVF827)]	Francisella novicida
VFG047033(gb|WP_012280623)	(Fphi_1250) glucose-1-phosphate thymidyl transferase	LPS (CVF834)]	Francisella philomiragia
VFG047034(gb|WP_010030797)	(wbtL) glucose-1-phosphate thymidylyltransferase	LPS (CVF834)]	Francisella tularensis
VFG048822(gb|WP_004122480)	(A225_3880) glucose-1-phosphate thymidylyltransferase	Capsule (CVF854)]	Klebsiella oxytoca
VFG048826(gb|YP_005227857)	(KPHS_35570) glucose-1-phosphate thymidylyltransferase	Capsule (CVF854)]	Klebsiella pneumoniae
VFG048885(gb|WP_014907227)	gmd) GDP-D-mannose dehydratase	Capsule (VF0560)]
VFG016485(gb|WP_011113468)	(tuf) elongation factor Tu	EF-Tu (CVF587)]	Mycoplasma gallisepticum
VFG016486(gb|WP_011206373)	(tuf) elongation factor Tu	EF-Tu (CVF587)]	Mycoplasma hyopneumoniae
VFG016490(gb|NP_975163)	(tuf) translation elongation factor Tu	EF-Tu (CVF587)]	Mycoplasma mycoides
VFG037044(gb|WP_013448270)	(katA) catalase	Catalase (CVF760)]	Neisseria lactamica
VFG020175(gb|WP_001034865)	(fepA) outer membrane receptor FepA	Enterobactin transport (CVF478)]	Shigella boydii
VFG012983(gb|WP_001007129)	(entB) 2,3-dihydro-2,3-dihydroxybenzoate synthetase, isochroismatase	Enterobactin synthesis (CVF477)]
VFG013027(gb|WP_005019334)	(fepD) ferric enterobactin transport	Enterobactin transport (CVF478)]	Shigella dysenteriae
VFG013004(gb|NP_706438)	(entD) enterochelin synthetase, component D	Enterobactin synthesis (CVF477)]	Shigella flexneri
VFG012976(gb|WP_000347662)	(entA) 2,3-dihydro-2,3-dihydroxybenzoate dehydrogenase	Enterobactin synthesis (CVF477)]
VFG006015(gb|WP_000676152)	(cps2L) glucose-1-phosphate thymidylyltransferase	Capsule (CVF186)]	Streptococcus pneumoniae
VFG001374(gb|WP_000077424)	(cps4J) capsular polysaccharide biosynthesis protein Cps4J	Capsule (VF0144)]
VFG001373(gb|WP_000758382)	(cps4I) UDP-N-acetylglucosamine-2-epimerase	Capsule (VF0144)]
